# Supplementary material for: Comparison of Efficacy and Safety of Denosumab with Eldecalcitol or Native Vitamin D in Postmenopausal Chinese Women with Osteoporosis (ESCORT): A Randomized Controlled Trial
Source: J Clin Med. 2026 Jul 16;15(14):5570. doi: 10.3390/jcm15145570 (PMC13412344; doi:10.3390/jcm15145570)
Supplement: Supplementary file 1 [file jcm-15-05570-s001.zip]

Archive with 1 entries (1 files):
- jcm-4369630-supplementary.pdf
